# Supplementary material for: ShortCake: an integrated platform for efficient and reproducible single-cell analysis
Source: Bioinformatics. 2025 Oct 23;41(11):btaf559. doi: 10.1093/bioinformatics/btaf559 (PMC12619637; doi:10.1093/bioinformatics/btaf559)
Supplement: btaf559_Supplementary_Data [file btaf559_supplementary_data.zip]

Archive with 1 entries (1 files):
- Supp Table1.xlsx
