# Supplementary material for: ShortCake: an integrated platform for efficient and reproducible single-cell analysis
Source: Bioinformatics. 2025 Oct 23;41(11):btaf559. doi: 10.1093/bioinformatics/btaf559 (PMC12619637; doi:10.1093/bioinformatics/btaf559)
Supplement: btaf559_Supplementary_Data [file btaf559_supplementary_data.zip › Supp Table1.xlsx]

## Sheet: shortcake_tools_supp_table1_wit
Category	Tool	URL
Pipeline	Seurat	https://satijalab.org/seurat/
Pipeline	SeuratWrappers	https://github.com/satijalab/seurat-wrappers
Pipeline	scater	https://bioconductor.org/packages/release/bioc/html/scater.html
Pipeline	scran	https://bioconductor.org/packages/release/bioc/html/scran.html
Pipeline	Scanpy	https://scanpy.readthedocs.io/en/stable/
Pipeline	scvi-tools	https://scvi-tools.org/
Pipeline	Pagoda2	https://github.com/kharchenkolab/pagoda2
Pipeline	kallisto-bustools	https://www.kallistobus.tools/
Pipeline	SCAFE	https://github.com/chung-lab/SCAFE
Pipeline	rapids_singlecell	https://github.com/scverse/rapids_singlecell
Quality check	DropletQC	https://github.com/powellgenomicslab/DropletQC
Doublet finding	Scrublet	https://github.com/swolock/scrublet
Doublet finding	DoubletFinder	https://github.com/chris-mcginnis-ucsf/DoubletFinder
Batch correction and data integration	Harmony	https://portals.broadinstitute.org/harmony/articles/quickstart.html
Batch correction and data integration	scmap	https://www.sanger.ac.uk/tool/scmap/
Batch correction and data integration	scBio	https://bioinformaticshome.com/db/tool/scBio
Batch correction and data integration	SingleCellNet	https://github.com/pcahan1/singleCellNet
Batch correction and data integration	scib	https://github.com/theislab/scib
Batch correction and data integration	scanorama	https://github.com/brianhie/scanorama
Batch correction and data integration	kBET	https://github.com/theislab/kBET
Clustering	SC3	https://bioconductor.org/packages/release/bioc/html/SC3.html
Clustering	metacell	https://tanaylab.github.io/metacell/
Clustering	SCCAF	https://github.com/SCCAF/sccaf
Clustering	Constclust	https://constclust.readthedocs.io/en/latest/
Clustering	bigSCale2	https://github.com/iaconogi/bigSCale2
Clustering	scTriangulate	https://github.com/frankligy/scTriangulate
Clustering	miloR	https://github.com/MarioniLab/miloR
Clustering	GEDI	https://github.com/csglab/GEDI
Cell-type annotation	RCA	https://github.com/prabhakarlab/RCAv2
Cell-type annotation	garnett	https://cole-trapnell-lab.github.io/garnett/
Cell-type annotation	scCatch	https://github.com/ZJUFanLab/scCATCH
Cell-type annotation	SingleR	https://github.com/dviraran/SingleR
Cell-type annotation	CellTypist	https://github.com/Teichlab/celltypist
Cell-type annotation	ikarus	https://github.com/BIMSBbioinfo/ikarus
Trajectory (pseudo-time) analysis	Monocle3	https://cole-trapnell-lab.github.io/monocle3/
Trajectory (pseudo-time) analysis	slingshot	https://bioconductor.org/packages/devel/bioc/vignettes/slingshot/inst/doc/vignette.html
Trajectory (pseudo-time) analysis	Palantir	https://github.com/dpeerlab/Palantir
Trajectory (pseudo-time) analysis	PHATE	https://github.com/KrishnaswamyLab/PHATE
RNA velocity	velocyto	http://velocyto.org/
RNA velocity	scVelo	https://scvelo.readthedocs.io/en/stable/
RNA velocity	CellRank	https://cellrank.readthedocs.io/en/stable/
RNA velocity	Dynamo	https://dynamo-release.readthedocs.io/en/latest/
RNA velocity	MultiVelo	https://github.com/welch-lab/MultiVelo
RNA velocity	UniTVelo	https://github.com/StatBiomed/UniTVelo
Trajectory alignment	cellAlign	https://github.com/shenorrLabTRDF/cellAlign
Trajectory alignment	Genes2Genes	https://teichlab.github.io/Genes2Genes/
Spatial transcriptome	STELLAR	http://snap.stanford.edu/stellar/
Spatial transcriptome	BANKSY	https://github.com/prabhakarlab/Banksy
Spatial transcriptome	Squidpy	https://squidpy.readthedocs.io/
Spatial transcriptome	singleCellHaystack	https://github.com/alexisvdb/singleCellHaystack
Cell-cycle prediction	tricycle	https://github.com/hansenlab/tricycle
Gene network	WGCNA	https://cran.r-project.org/web/packages/WGCNA/index.html
Gene network	SCENIC	https://scenic.aertslab.org/
Gene network	SCENIC+	https://github.com/aertslab/scenicplus
Gene network	CellOracle	https://morris-lab.github.io/CellOracle.documentation/
Gene network	EEISP	https://github.com/nakatolab/EEISP
Cell-cell interaction	CellPhoneDB	https://www.cellphonedb.org/
Cell-cell interaction	SingleCellSignalR	https://www.bioconductor.org/packages/release/bioc/html/SingleCellSignalR.html
Cell-cell interaction	scTensor	https://www.bioconductor.org/packages/release/bioc/html/scTensor.html
Cell-cell interaction	cell2cell	https://earmingol.github.io/cell2cell/
Cell-cell interaction	CellChat	http://www.cellchat.org/
Cell-cell interaction	Scriabin	https://github.com/BlishLab/scriabin
Data imputation	MAGIC	https://github.com/KrishnaswamyLab/MAGIC
Data imputation	SAVER	https://github.com/mohuangx/SAVER
Data imputation	scImpute	https://github.com/Vivianstats/scImpute
Data imputation	SCRABBLE	https://github.com/tanlabcode/SCRABBLE
Data imputation	RECODE	https://yusuke-imoto-lab.github.io/RECODE/
Multi-modal analysis	LIGER	https://github.com/welch-lab/liger
Multi-modal analysis	scAI	https://github.com/sqjin/scAI
Multi-modal analysis	MOFA2	https://biofam.github.io/MOFA2/
Multi-modal analysis	scMoMaT	https://github.com/PeterZZQ/scMoMaT
Multi-modal analysis	Mowgli	https://github.com/cantinilab/mowgli
Multi-modal analysis	MARIO	https://github.com/shuxiaoc/mario-py
Multi-modal analysis	SATURN	https://github.com/snap-stanford/SATURN
Multi-modal analysis	Moscot	https://moscot.readthedocs.io/en/latest/
Multi-modal analysis	SCOT	https://rsinghlab.github.io/SCOT/
Multi-modal analysis	DIRECT-NET	https://github.com/zhanglhbioinfor/DIRECT-NET
Visualization	ComplexHeatmap	https://jokergoo.github.io/ComplexHeatmap-reference/book/
Visualization	scplotter	https://pwwang.github.io/scplotter/index.html
Visualization	Sleepwalk	https://anders-biostat.github.io/sleepwalk/
Bulk deconvolution	SCDC	https://meichendong.github.io/SCDC/articles/SCDC.html
Bulk deconvolution	MuSiC	https://xuranw.github.io/MuSiC/articles/MuSiC.html
Bulk deconvolution	BayesPrism	https://github.com/Danko-Lab/BayesPrism
Bulk deconvolution	InstaPrism	https://github.com/humengying0907/InstaPrism
Bulk deconvolution	AutoGeneS	https://github.com/theislab/AutoGeneS
Bulk deconvolution	scranPY	https://github.com/sfortma2/scranPY
Gene perturbation prediction	GEARS	https://github.com/snap-stanford/GEARS
Simulation	Splatter	https://github.com/Oshlack/splatter
Simulation	dyngen	https://github.com/dynverse/dyngen
Simulation	scGen	https://github.com/theislab/scgen
Simulation	scReadSim	https://github.com/JSB-UCLA/scReadSim
Simulation	scDesign3	https://github.com/SONGDONGYUAN1994/scDesign3
scATAC-seq	Cicero	https://cole-trapnell-lab.github.io/cicero-release/docs_m3/
scATAC-seq	chromVAR	https://bioconductor.org/packages/release/bioc/html/chromVAR.html
scATAC-seq	ArchR	https://www.archrproject.com/
scATAC-seq	Signac	https://stuartlab.org/signac/index.html
scATAC-seq	cisTopic	https://github.com/aertslab/cisTopic
scATAC-seq	EpiScanpy	https://episcanpy.readthedocs.io/en/latest/
scATAC-seq	SCENT	https://github.com/immunogenomics/SCENT
Immune receptor analysis	scRepertoire	https://www.bioconductor.org/packages/release/bioc/html/scRepertoire.html
Others	SignatuR	https://github.com/carmonalab/SignatuR
Others	decoupler	https://decoupler-py.readthedocs.io/en/latest/index.html
Database (genome)	BSgenome.Hsapiens.UCSC.hg19	https://bioconductor.org/packages/release/data/annotation/html/BSgenome.Hsapiens.UCSC.hg19.html
Database (genome)	BSgenome.Hsapiens.UCSC.hg38	https://bioconductor.org/packages/release/data/annotation/html/BSgenome.Hsapiens.UCSC.hg38.html
Database (genome)	BSgenome.Mmusculus.UCSC.mm10	https://bioconductor.org/packages/release/data/annotation/html/BSgenome.Mmusculus.UCSC.mm10.html
Database (genome)	BSgenome.Scerevisiae.UCSC.sacCer3	https://bioconductor.org/packages/release/data/annotation/html/BSgenome.Scerevisiae.UCSC.sacCer3.html
Database (genome)	BSgenome.Dmelanogaster.UCSC.dm6	https://www.bioconductor.org/packages/release/data/annotation/html/BSgenome.Dmelanogaster.UCSC.dm6.html
Database (gene)	EnsDb.Hsapiens.v75	https://www.bioconductor.org/packages/EnsDb.Hsapiens.v75
Database (gene)	EnsDb.Hsapiens.v79	https://www.bioconductor.org/packages/release/data/annotation/html/EnsDb.Hsapiens.v79.html
Database (gene)	EnsDb.Hsapiens.v86	https://bioconductor.org/packages/release/data/annotation/html/EnsDb.Hsapiens.v86.html
Database (gene)	EnsDb.Mmusculus.v79	https://bioconductor.org/packages/EnsDb.Mmusculus.v79/
Database (motif)	JASPAR2016	https://bioconductor.org/packages/JASPAR2016/
Database (motif)	JASPAR2018	https://bioconductor.org/packages/release/data/annotation/html/JASPAR2018.html
Database (motif)	JASPAR2020	https://bioconductor.org/packages/release/data/annotation/html/JASPAR2020.html
Database (motif)	JASPAR2022	https://bioconductor.org/packages/JASPAR2022/
Database (motif)	JASPAR2024	https://bioconductor.org/packages/JASPAR2024/
SeuratData	SeuratData_ifnb_3.1.0	https://github.com/satijalab/seurat-data
SeuratData	SeuratData_panc8_3.0.2	https://github.com/satijalab/seurat-data
SeuratData	SeuratData_pbmcsca_3.0.0	https://github.com/satijalab/seurat-data
SeuratData	SeuratData_pbmc3k_3.1.4	https://github.com/satijalab/seurat-data
SeuratData	SeuratData_celegans.embryo_0.1.0	https://github.com/satijalab/seurat-data
SeuratData	SeuratData_cbmc_3.1.4	https://github.com/satijalab/seurat-data
SeuratData	SeuratData_hcabm40k_3.0.0	https://github.com/satijalab/seurat-data
SeuratData	SeuratData_thp1.eccite_3.1.5	https://github.com/satijalab/seurat-data
SeuratData	SeuratData_stxBrain_0.1.1	https://github.com/satijalab/seurat-data
SeuratData	SeuratData_stxKidney_0.1.0	https://github.com/satijalab/seurat-data
SeuratData	SeuratData_bmcite_0.3.0	https://github.com/satijalab/seurat-data
SeuratData	SeuratData_pbmcMultiome_0.1.2	https://github.com/satijalab/seurat-data
SeuratData	SeuratData_ssHippo_3.1.4	https://github.com/satijalab/seurat-data
